# Supplementary material for: Common Bean Baked Snack Consumption Reduces Apolipoprotein B-100 Levels: A Randomized Crossover Trial
Source: Nutrients. 2021 Oct 29;13(11):3898. doi: 10.3390/nu13113898 (PMC8624358; doi:10.3390/nu13113898)
Supplement: Supplementary file 1 [file nutrients-13-03898-s001.zip]

Archive with 1 entries (1 files):
- nutrients-1431574-supplementary.pdf
